# Supplementary material for: The Impact of Phase-Specific Macrophage Depletion on Intestinal Anastomotic Healing
Source: Cells. 2023 Mar 29;12(7):1039. doi: 10.3390/cells12071039 (PMC10093464; doi:10.3390/cells12071039)
Supplement: Supplementary file 1 [file cells-12-01039-s001.zip]

Archive with 1 entries (1 files):
- cells-2279490-supplementary.pdf
